# Supplementary material for: Hydrothermal Carbonization of Pruned Persimmon Tree Branches: Optimization of Process Conditions for Enhanced Energy Recovery
Source: Materials (Basel). 2025 Jul 22;18(15):3425. doi: 10.3390/ma18153425 (PMC12347359; doi:10.3390/ma18153425)
Supplement: Supplementary file 1 [file materials-18-03425-s001.zip]

Archive with 1 entries (1 files):
- materials-3723856-supplementary.pptx
